# Supplementary material for: ReBiA—Robotic Enabled Biological Automation: 3D Epithelial Tissue Production
Source: Adv Sci (Weinh). 2024 Sep 26;11(45):2406608. doi: 10.1002/advs.202406608 (PMC11615785; doi:10.1002/advs.202406608)
Supplement: Supplementary file 2 — Supplemental Table 1 [file ADVS-11-2406608-s001.xlsx]

## Sheet: Tabelle1
This document is a representative extract from the robot database and contains the subroutines used in this project. Names and designations may differ slightly in the programming interface.
Job name			Description
AUSGANGSSTELLUNG			Go to cube position
AUSGANGSSTELLUNG VOR STERILBANK			Go to cube position rotated 90°
Main reference	Secondary reference	Action	Description
MAGAZIN	PASTEUR	TAKE	Removes the Pasteur pipette holder from the magazine
MAGAZIN	PASTEUR	PLACE	Inserts the Pasteur pipette holder into the magazine
MAGAZIN	PASTEUR	WASTEBIN	Dispose Pasteur pipette tip before hanging pipette in magazine
MAGAZIN	PIP200	TAKE	Removes the holder for the 200 µl pipette from the magazine
MAGAZIN	PIP200	PLACE	Holder for 200 µl pipette is inserted into the magazine
MAGAZIN	PIP200	PLACEWITHTIP	Place 200µl pipette including the mounted tip
MAGAZIN	PIP5000	TAKE	Removes the holder for the 5000 µl pipette from the magazine
MAGAZIN	PIP5000	PLACE	Insert the holder for the 5000 µl pipette into the magazine
MAGAZIN	STABPIP	TAKE	Removing the pipette holder from the magazine
MAGAZIN	STABPIP	PLACE	Insert the pipette holder into the magazine
MAGAZIN	STABPIP	WASTEBIN	Dispose Stabpip tip before hanging pipette in magazine
MAGAZIN	STUTZEN	TAKE	Remove the vent nozzle from the magazine
MAGAZIN	STUTZEN	PLACE	Insert the vent nozzle into the magazine
SEPARIERER	PASTEUR	TAKE	Take out the Pasteur pipette, open the packaging and insert into HVP
SEPARIERER	10ML	TAKE	Take out the 10 ml pipette, open the packaging and insert into HVP
SEPARIERER	50ML	TAKE	Take out 50 ml pipette, open packaging and insert into HVP
FALCON	COOL	TAKE1	Remove Falcon from cold storage pos. 1
FALCON	COOL	TAKE2	Remove Falcon from cold storage Pos. 2
FALCON	COOL	TAKE3	Remove Falcon from cold storage Pos. 3
FALCON	COOL	TAKE4	Remove Falcon from cold storage Pos. 4
FALCON	COOL	TAKE5	Remove Falcon from cold storage Pos. 5
FALCON	WARM	TAKE1	Remove Falcon from RT storage Pos. 1
FALCON	WARM	TAKE2	Remove Falcon from RT storage Pos. 2
FALCON	WARM	TAKE3	Remove Falcon from RT storage Pos. 3
FALCON	WARM	TAKE4	Remove Falcon from RT storage Pos. 4
FALCON	WARM	TAKE5	Remove Falcon from RT storage Pos. 5
FALCON	EMPTY	OPEN
FALCON		ASPIRATE
Main reference	Secondary reference	Action	Description
WASTE	OPEN	-	Open waste gripper
WASTE	CLOSE	-	Close waste gripper
CENTRIFUGE	POS1	INSERT	Insert the Falcon into Pos.1 of the centrifuge cage
CENTRIFUGE	POS2	INSERT	Insert the Falcon into Pos.2 of the centrifuge cage
CENTRIFUGE	POS3	INSERT	Insert the Falcon into Pos.3 of the centrifuge cage
CENTRIFUGE	POS4	INSERT	Insert the Falcon into Pos.4 of the centrifuge cage
CENTRIFUGE	POS1	TAKE	Remove Falcon from Pos.1
CENTRIFUGE	POS2	TAKE	Remove Falcon from Pos.2
CENTRIFUGE	POS3	TAKE	Remove Falcon from Pos.3
CENTRIFUGE	POS4	TAKE	Remove Falcon from Pos.4
PIP200	TIP-TAKE	MASTER	Take new pipette tip, software manages available tips in the box
PIP200	TIP	DISPOSE	Go to dispose position for pipette tip
PIP200	DISPENSE	SCALE2	Dispense position inside Falcon on Position 2 on the scale
PIP200	FALCONRACK1	TAKE	Bring PIP200 into dosing Position inside Falcon 1 on the rack
PIP200	FALCONRACK1	OUT	Drive PIP200 out of Falcon 1 on the rack
PIP200	FALCONRACK2	TAKE	Bring PIP200 into dosing Position inside Falcon 2 on the rack
PIP200	FALCONRACK2	OUT	Drive PIP200 out of Falcon 2 on the rack
PIP200	FALCONRACK3	TAKE	Bring PIP200 into dosing Position inside Falcon 3 on the rack
PIP200	FALCONRACK3	OUT	Drive PIP200 out of Falcon 3 on the rack
PIP200	MATRIGEL	TAKE-1	Place PIP200 in Matrigel reservoir
PIP200	MATRIGEL	TAKE-2	Drive PIP200 out of Matrigel reservoir after dosing
PIP200	TO-96WPA1	MOVE	Move PIP200 from Transfer position to 96 well plate
PIP200	96WELL	FILL-STAIN-1	Position PIP200 above requested well for staining
PIP200	96WELL	FILL-STAIN-2	Reposition PIP200 above next well for staining
PIP200	TRYPANPLATE	1	Go to actual well for trypan mixing
PIP200	TRYPANPLATE	2	Go out of well after trypan mixing
PIP200	NEUCH-A	FILL	Move PIP200 from Trypanplate to Neubaur chamber
PIP200	NEUCHA-TO-B	FILL	Move PIP200 from chamber A to chamber B
PIP200	NEUCH	OUT	Move away from neubaur chamber to transfer position
Main reference	Secondary reference	Action	Description
PIP5000	TIP-TAKE	MASTER	Take new pipette tip, software manages available tips in the box
PIP5000	TIP	DISPOSE	Go to dispose position for pipette tip
PIP5000	TIP-NEXT-TAKE	MASTER	Newer version of TIP-TAKE-MASTER with possibility to change tips without using the magzin in between
PIP5000	SCALE1	TAKE-1	Bring PIP5000 into dosing Position inside Falcon 1 on the scale
PIP5000	SCALE1	TAKE-2	Drive PIP5000 out of Falcon 1 on the scale
PIP5000	SCALE2	TAKE-1	Bring PIP5000 into dosing Position inside Falcon 2 on the scale
PIP5000	SCALE2	TAKE-2	Drive PIP5000 out of Falcon 2 on the scale
PIP5000	SCALE3	TAKE-1	Bring PIP5000 into dosing Position inside Falcon 3 on the scale
PIP5000	SCALE3	TAKE-2	Drive PIP5000 out of Falcon 3 on the scale
PIP5000	SCALE1	DISPENSE	Move to position at the top of Falcon 1 on the scale
PIP5000	SCALE2	DISPENSE	Move to position at the top of Falcon 2 on the scale
PIP5000	SCALE3	DISPENSE	Move to position at the top of Falcon 3 on the scale
PIP5000	FALCONRACK2-SCALE3	MOVE	Move PIP5000 from Falcon 2 on the rack to Falcon 3 on the scale
PIP5000	FALCONRACK1	TAKE	Go to dosing position inside Falcon 1 on the rack
PIP5000	FALCONRACK2	TAKE	Go to dosing position inside Falcon 2 on the rack
PIP5000	FALCONRACK3	TAKE	Go to dosing position inside Falcon 3 on the rack
PIP5000	FALCONRACK1	DISPENSE	Move to position at the top of Falcon 1 on the rack
PIP5000	FALCONRACK2	DISPENSE	Move to position at the top of Falcon 2 on the rack
PIP5000	FALCONRACK3	DISPENSE	Move to position at the top of Falcon 3 on the rack
PIP5000	FALCON1-WELLPLATE	MOVE	Move PIP5000 from Falcon 1 on the rack to the UWS
PIP5000	FALCON2-WELLPLATE	MOVE	Move PIP5000 from Falcon 2 on the rack to the UWS
PIP5000	FALCON3-WELLPLATE	MOVE	Move PIP5000 from Falcon 3 on the rack to the UWS
Pip5000		TAKE-CELLS-1	Move to Falcon 2 on the rack in cell pick up position
Pip5000		TAKE-CELLS-1	Move out of Falcon 2 on the rack after cell pick up
PIP5000	96WELL	WELL-FILL-1	Move in actual well to dispense fluid inside
PIP5000	96WELL	WELL-FILL-2	Move out of well and into next one
PIP5000	24WELL	WELL-FILL-1	Move in actual well to dispense fluid inside
PIP5000	24WELL	WELL-FILL-2	Move out of well and into next one
PIP5000	SNAPWELL	WELL-FILL-1	Move in actual snapwell to dispense fluid in insert
PIP5000	SNAPWELL	WELL-FILL-2	Move out of snapwell and into next one
PIP5000	BRAND	WELL-FILL-1	Move to actual well dispense fluid in "Brand-insert"
PIP5000	BRAND	WELL-FILL-2	Move out of well and into next "Brand-insert"
Main reference	Secondary reference	Action	Description
UWS	WELL	PLACE-ZERO	Place well plate from transfer position to 0° position
UWS	WELL	PLACE-5	Place the well plate from the transfer position to the 5° position
UWS	LID	OPEN-ZERO	Open well plate lid in 0° position
UWS	LID	OPEN-5	Open well plate lid in 5° position
UWS	LID	CLOSE-ZERO	Close well plate lid in 0° position
UWS	LID	CLOSE-5	Close well plate lid in 5° position
UWS	WELL	ZERO-TO-5	Move well plate from 0° to 5° position
UWS	WELL	5-TO-ZERO	Move well plate from 5° to 0° position
UWS	WELL	10ML-FILL	Move to filling position for 10 ml pipette
UWS	WELL	10ML-END	Move the pipette out of the well plate after media filling
UWS	WELL	TO-INKUBATOR	Move well plate from 0° position to incubator transfer position Move
UWS	WELL	MATRIX-RESET	Reset matrix tags for multi-well-handling
The jobs with main reference "UWS" are available for different well plate manufacturers and formats (Corning 24well, TPP 6well, TPP 96well). They Must be copied and adapted in case of a new plate gets introduced to the system.
T175		TAKE	Transport T-flask from material port to transfer position
T175		OPEN	Open T-flask
T175		CLOSE	Close T-flask
T175	WASTE	DISPOSE	Dispose T-flask after closing
T175	HVP	ASPIRATE	Aspirate old media/PBS/Accutase
T175	HVP	DISPENSE	Dispense fluid inside of T-flask
T175	HVP	HARVEST	Harvest cells after enzymatic digestion
T175	HEATVIB	PLACE	Move open or closed T-flask from transfer to heatvib
T175	HEATVIB	TO-OPEN	Bring closed T-flask from heatvib to transfer position
INCUBATOR		LOAD	Routine to load one well plate from UWS into incubator
INCUBATOR		UNLOAD	Routine to unload incubator and place plate on UWS
LAVAL		ON	Turn on laval nozzle --> start aspiration
LAVAL		OFF	Turn off laval nozzle --> stop aspiration
PICK	R1		Close gripper on left arm (parallel gripper)
PICK	R2		Close gripper on right arm (centric gripper)
PLACE	R1		Open gripper on left arm (parallel gripper)
PLACE	R2		Open gripper on right arm (centric gripper)
